# Supplementary material for: Life Cycle Assessment of Innovative Carbon Dioxide Selective Membranes from Low Carbon Emission Sources: A Comparative Study
Source: Membranes (Basel). 2023 Apr 5;13(4):410. doi: 10.3390/membranes13040410 (PMC10141107; doi:10.3390/membranes13040410)
Supplement: Supplementary file 1 [file membranes-13-00410-s001.zip]

Archive with 1 entries (1 files):
- membranes-2300020-supplementary.pdf
